# Supplementary material for: Morphological analysis of tumor microenvironment in HER2-positive breast cancer: predicting response to neoadjuvant chemotherapy on histopathological images
Source: Breast Cancer Res. 2025 Oct 21;27:182. doi: 10.1186/s13058-025-02139-x (PMC12542099; doi:10.1186/s13058-025-02139-x)
Supplement: Supplementary file 1 — Additional file 1: Feature name. [file 13058_2025_2139_MOESM1_ESM.xlsx]

## Sheet: Sheet1
Feature name	Feature Type	Explantion
Area of Largest Region	Largest Region	The number of tiles in the largest connected semantic region (e.g., tumor, stroma), derived from model-predicted tile labels. Reflects the overall size of the largest tissue region.
Convex Area of Largest Region	Largest Region	The area of the convex hull enclosing the largest tile-based region. Indicates the maximum potential spread or coverage of the tissue structure.
Eccentricity of Largest Region	Largest Region	Eccentricity of the best-fit ellipse to the largest tile cluster; reflects elongation of tissue structure.
Euler Number of Largest Region	Largest Region	The number of connected components minus the number of holes in the region. Captures tissue structural complexity and internal fragmentation.
Extent of Largest Region	Largest Region	The ratio of the tile-based area to the area of the region’s bounding box. Reflects how fully the region occupies its local space.
Filled Area of Largest Region	Largest Region	Tile count of the region after morphological hole-filling.Represents total spatial extent of the region, including internal gaps.
Major Axis Length of Largest Region	Largest Region	Length of the longest axis of the best-fit ellipse fitted to the tile region. Indicates the principal orientation and spread of the tissue.
Minor Axis Length of Largest Region	Largest Region	Length of the shortest axis of the best-fit ellipse. Reflects tissue thickness perpendicular to the main direction.
Perimeter of Largest Region	Largest Region	Total outer boundary length (in tile units) of the largest semantic region. Measures surface complexity or edge irregularity.
Compactness of Largest Region	Largest Region	Higher values indicate more irregular boundaries. Reflects how fragmented or complex the region shape is.
Solidity of Largest Region	Largest Region	Ratio between tile-based area and convex area. Indicates boundary concavity and structural integrity of the region.
Total Number of Connected Components in All Regions	All Regions	Total number of connected semantic tile clusters across the entire mask. Indicates regional fragmentation or abundance.
Total Convex Area in All Regions	All Regions	Sum of convex hull areas for all tile-based regions. Reflects overall boundary spread of tissue structures.
Total Euler Number in All Regions	All Regions	Sum of Euler numbers (objects minus holes) for all regions. Captures total topological complexity across the tissue.
Total Filled Area in All Regions	All Regions	Sum of filled areas after hole-filling across all tile regions. Reflects aggregate spatial coverage including internal gaps.
Total Major Axis Length in All Regions	All Regions	Cumulative length of major axes from ellipses fitted to all tile-based regions. Indicates longitudinal tissue growth trend.
Total Minor Axis Length in All Regions	All Regions	Cumulative length of minor axes from ellipses fitted to all tile-based regions. Reflects average tissue thickness or width.
Total Perimeter in All Regions	All Regions	Total boundary length of all tile-based regions. Reflects surface irregularity and tissue structural complexity.
Total Compactness in All Regions	All Regions	Sum of compactness scores from each region (typically perimeter² / area). Higher values indicate irregular borders overall.
Total Area of All Regions	All Regions	Total area covered by all connected tile regions. Represents global tissue spread over the slide.
Total Eccentricity in All Regions	All Regions	Summed eccentricity scores from all regions. Indicates the degree of elongation across tissue structures.
Total Extent in All Regions	All Regions	Summed extent ratios (region area / bounding box area) across all regions. Reflects the spatial efficiency of tissue distribution.
Total Solidity in All Regions	All Regions	Total solidity values from all tile clusters (area / convex area). Lower values suggest greater boundary concavity in tissue structures.
Number of Significant Regions	Significant Regions	Number of statistically significant tile-based regions representing specific tissue classes. Reflects the abundance of discriminative tissue structures.
Eccentricity of Significant Regions (Mean)	Significant Regions	The mean eccentricity reflects the average elongation and shape consistency across significant tissue regions.
Eccentricity of Significant Regions (Std)	Significant Regions	The standard deviation of eccentricity captures the variability in shape irregularity among these regions.
Extent of Significant Regions (Mean)	Significant Regions	The mean extent quantifies how efficiently tissue regions fill their bounding boxes on average.
Extent of Significant Regions (Std)	Significant Regions	The standard deviation of extent reflects the variation in space-filling efficiency across significant regions.
Solidity of Significant Regions (Mean)	Significant Regions	The mean solidity (area divided by convex area) indicates the average boundary compactness of significant tissue regions.
Solidity of Significant Regions (Std)	Significant Regions	The standard deviation of solidity represents the variability in boundary concavity across those regions.
Compactness of Significant Regions (Mean)	Significant Regions	The mean compactness (computed as perimeter squared divided by area) captures the average irregularity of tissue boundaries.
Compactness of Significant Regions (Std)	Significant Regions	The standard deviation of compactness reflects the dispersion in boundary complexity among significant regions.
Area of Significant Regions (Mean)	Significant Regions	The mean area measures the average size of significant tissue regions.
Area of Significant Regions (Std)	Significant Regions	The standard deviation of area captures the degree of size variability across regions.
Convex Area of Significant Regions (Mean)	Significant Regions	The mean convex area reflects the average spread of convex boundaries enclosing significant regions.
Convex Area of Significant Regions (Std)	Significant Regions	The standard deviation of convex area describes variability in convex hull size among regions.
Euler Number of Significant Regions (Mean)	Significant Regions	The mean Euler number (number of objects minus number of holes) indicates the average topological complexity of significant regions.
Euler Number of Significant Regions (Std)	Significant Regions	The standard deviation of Euler number reflects the fluctuation in topological structure across regions.
Filled Area of Significant Regions (Mean)	Significant Regions	The mean filled area represents the average pixel count after internal holes are filled in significant regions.
Filled Area of Significant Regions (Std)	Significant Regions	The standard deviation of filled area reflects the variability in structural completeness across regions.
Major Axis Length of Significant Regions (Mean)	Significant Regions	The mean major axis length measures the average elongation of ellipses fitted to significant regions.
Major Axis Length of Significant Regions (Std)	Significant Regions	The standard deviation of major axis length reflects the variation in dominant shape orientation.
Minor Axis Length of Significant Regions (Mean)	Significant Regions	The mean minor axis length quantifies the average transverse thickness of fitted ellipses in significant regions.
Minor Axis Length of Significant Regions (Std)	Significant Regions	The standard deviation of minor axis length captures variability in width across regions.
Perimeter of Significant Regions (Mean)	Significant Regions	The mean perimeter reflects the average boundary length of significant tissue regions.
Perimeter of Significant Regions (Std)	Significant Regions	The standard deviation of perimeter indicates how much the boundary complexity varies across regions.
HER2/CEP17 Ratio	Clinic	The ratio between HER2 gene copy number and chromosome 17 centromere signals (CEP17), typically measured by FISH. Reflects gene amplification level in tumor tissue cells and helps define HER2 status
ER Status	Clinic	Binary indicator of estrogen receptor (ER) expression in tumor tissue (positive/negative), typically assessed by IHC. Indicates hormone sensitivity of the tumor.
ER Positive Percentage	Clinic	Percentage of tumor cells showing positive nuclear staining for estrogen receptor. Reflects the extent of hormone receptor activity in tissue
PR Status	Clinic	Binary indicator of progesterone receptor (PR) expression in tumor tissue (positive/negative), assessed via IHC. Indicates potential responsiveness to endocrine therapy.
PR Positive Percentage	Clinic	Percentage of tumor cells expressing progesterone receptor based on IHC. Quantifies hormone receptor distribution within tumor tissue.
