# Supplementary material for: Morphological analysis of tumor microenvironment in HER2-positive breast cancer: predicting response to neoadjuvant chemotherapy on histopathological images
Source: Breast Cancer Res. 2025 Oct 21;27:182. doi: 10.1186/s13058-025-02139-x (PMC12542099; doi:10.1186/s13058-025-02139-x)
Supplement: Supplementary file 3 — Additional file 3: Mann–Whitney U test results. [file 13058_2025_2139_MOESM3_ESM.xlsx]

## Sheet: YALE_RESPONSE_sTILs
feature name	statistic	p_value
Filled Area of Significant Regions (Mean)	656	0.0151
Euler Number of Largest Region	731	0.0511
Euler Number of Significant Regions (Std)	641	0.0585
Number of Significant Regions	700	0.0681
Solidity of Significant Regions (Std)	706.5	0.0719
Perimeter of Significant Regions (Std)	658	0.0788
Area of Significant Regions (Std)	681	0.118
Minor Axis Length of Significant Regions (Mean)	681	0.118
Eccentricity of Significant Regions (Std)	690.5	0.1364
Major Axis Length of Significant Regions (Std)	695	0.1455
Extent of Significant Regions (Mean)	704	0.1677
Convex Area of Significant Regions (Mean)	709.5	0.1785
Perimeter of Largest Region	763	0.1815
Convex Area of Largest Region	763.5	0.1828
Compactness of Largest Region	764.5	0.1852
Area of Largest Region	767	0.191
Filled Area of Largest Region	767	0.191
Major Axis Length of Largest Region	769	0.1964
Minor Axis Length of Largest Region	774	0.2089
Compactness of Significant Regions (Mean)	742.5	0.2752
Solidity of Significant Regions (Mean)	760.5	0.3373
Area of Significant Regions (Mean)	782	0.4147
Total Compactness in All Regions	842	0.4229
Total Perimeter in All Regions	842.5	0.4246
Total Minor Axis Length in All Regions	872.5	0.5325
Perimeter of Significant Regions (Mean)	828.5	0.5905
Euler Number of Significant Regions (Mean)	832	0.6035
Minor Axis Length of Significant Regions (Std)	832.5	0.6054
Total Convex Area in All Regions	895	0.6121
Major Axis Length of Significant Regions (Mean)	834.5	0.6126
Compactness of Significant Regions (Std)	834.5	0.6126
Eccentricity of Largest Region	895.5	0.6138
Filled Area of Significant Regions (Std)	840.5	0.6345
Convex Area of Significant Regions (Std)	842	0.6397
Total Major Axis Length in All Regions	905.5	0.6479
Total Area of All Regions	919.5	0.6936
Total Filled Area in All Regions	919.5	0.6936
Extent of Largest Region	924	0.7083
PR%	948.5	0.7279
Eccentricity of Significant Regions (Mean)	878	0.7583
ER%	960	0.7596
Total Eccentricity in All Regions	954.5	0.7947
Solidity of Largest Region	957	0.8022
Total Number of Connected Components in All Regions	999.5	0.8906
Extent of Significant Regions (Std)	894.5	0.8915
Total Solidity in All Regions	1007	0.9027
Total Extent in All Regions	1010.5	0.908
Total Euler Number in All Regions	1028	0.9315
HER2/CEP17 ratio	1049.5	0.9372

## Sheet: YALE_RESPONSE_Stroma
feature name	statistic	p_value
Extent of Significant Regions (Mean)	578	0.0011
Convex Area of Significant Regions (Mean)	323	0.013
Total Major Axis Length in All Regions	1098	0.0276
Total Extent in All Regions	1054	0.0367
Total Minor Axis Length in All Regions	1083	0.0373
Total Euler Number in All Regions	1073	0.0451
Total Solidity in All Regions	1063	0.0542
Total Number of Connected Components in All Regions	1061	0.0562
Total Eccentricity in All Regions	1056	0.0614
HER2/CEP17 ratio	1049.5	0.0639
Total Compactness in All Regions	1033	0.0904
Total Perimeter in All Regions	997	0.1543
Eccentricity of Significant Regions (Mean)	962	0.1727
Total Area of All Regions	985	0.181
Total Filled Area in All Regions	978.5	0.1966
Euler Number of Significant Regions (Std)	946.5	0.2109
Number of Significant Regions	765	0.226
Euler Number of Largest Region	965.5	0.23
Minor Axis Length of Largest Region	965	0.2316
Total Convex Area in All Regions	963.5	0.2356
ER%	960	0.2433
Eccentricity of Significant Regions (Std)	926.5	0.267
PR%	948.5	0.2751
Major Axis Length of Largest Region	949	0.2771
Major Axis Length of Significant Regions (Std)	911.5	0.3136
Convex Area of Largest Region	933	0.3267
Extent of Significant Regions (Std)	898.5	0.3566
Filled Area of Significant Regions (Std)	898	0.3583
Major Axis Length of Significant Regions (Mean)	890.5	0.384
Convex Area of Significant Regions (Std)	889	0.3893
Compactness of Significant Regions (Std)	888	0.3927
Perimeter of Significant Regions (Mean)	881	0.4173
Minor Axis Length of Significant Regions (Mean)	878.5	0.4262
Area of Largest Region	902.5	0.4294
Filled Area of Significant Regions (Mean)	877.5	0.4298
Filled Area of Largest Region	900	0.4382
Area of Significant Regions (Std)	874.5	0.4405
Minor Axis Length of Significant Regions (Std)	874	0.4423
Eccentricity of Largest Region	892	0.4663
Euler Number of Significant Regions (Mean)	867	0.4675
Perimeter of Significant Regions (Std)	865.5	0.4729
Perimeter of Largest Region	878	0.516
Solidity of Significant Regions (Mean)	843	0.5541
Compactness of Largest Region	863	0.5688
Area of Significant Regions (Mean)	796	0.7131
Extent of Largest Region	819	0.7139
Solidity of Significant Regions (Std)	776.5	0.7703
Solidity of Largest Region	787	0.8022
Compactness of Significant Regions (Mean)	734.5	0.8689

## Sheet: IMPRESS_HER2_sTILs
feature name	statistic	p_value
HER2/CEP17 ratio	215	0.0005
PR%	614.5	0.0051
Number of Significant Regions	605.5	0.0062
ER%	627.5	0.0075
Total Euler Number in All Regions	279	0.0264
Minor Axis Length of Significant Regions (Std)	225	0.0292
Euler Number of Significant Regions (Mean)	225	0.0292
Total Extent in All Regions	284	0.032
Extent of Significant Regions (Mean)	467	0.0323
Total Number of Connected Components in All Regions	285	0.0332
Total Solidity in All Regions	286	0.0346
Solidity of Significant Regions (Mean)	465.5	0.0347
Euler Number of Significant Regions (Std)	465	0.0353
Filled Area of Significant Regions (Std)	231	0.0382
Total Eccentricity in All Regions	289	0.0383
Convex Area of Significant Regions (Std)	233	0.0445
Total Area of All Regions	294.5	0.0472
Total Convex Area in All Regions	294.5	0.0472
Total Filled Area in All Regions	294.5	0.0472
Major Axis Length of Significant Regions (Mean)	236.5	0.0515
Compactness of Significant Regions (Std)	236.5	0.0515
Perimeter of Significant Regions (Mean)	238.5	0.0559
Total Major Axis Length in All Regions	300.5	0.0579
Area of Significant Regions (Mean)	449.5	0.0638
Compactness of Significant Regions (Mean)	449.5	0.0665
Total Minor Axis Length in All Regions	309	0.0738
Total Compactness in All Regions	311.5	0.0809
Total Perimeter in All Regions	313.5	0.0864
Minor Axis Length of Largest Region	315.5	0.0895
Solidity of Significant Regions (Std)	437	0.0931
Compactness of Largest Region	316.5	0.0949
Perimeter of Largest Region	323	0.1164
Eccentricity of Significant Regions (Mean)	258	0.1176
Eccentricity of Largest Region	520	0.1507
Area of Largest Region	334.5	0.1666
Filled Area of Largest Region	334.5	0.1666
Convex Area of Largest Region	339.5	0.1915
Extent of Significant Regions (Std)	321	0.1932
Area of Significant Regions (Std)	414.5	0.2268
Minor Axis Length of Significant Regions (Mean)	401.5	0.3299
Major Axis Length of Largest Region	364	0.3524
Euler Number of Largest Region	421	0.4131
Eccentricity of Significant Regions (Std)	388	0.4644
Solidity of Largest Region	469.5	0.4949
Major Axis Length of Significant Regions (Std)	376	0.5974
Convex Area of Significant Regions (Mean)	366	0.7282
Perimeter of Significant Regions (Std)	365	0.7431
Extent of Largest Region	430	0.9508
Filled Area of Significant Regions (Mean)	349	0.9709

## Sheet: IMPRESS_HER2_Stroma
feature name	statistic	p_value
Total Area of All Regions	292	0.0181
Total Compactness in All Regions	283	0.0127
Total Convex Area in All Regions	292	0.0181
Total Eccentricity in All Regions	301	0.0256
Total Euler Number in All Regions	354	0.1424
Total Extent in All Regions	325	0.0593
Total Filled Area in All Regions	290	0.0168
Total Major Axis Length in All Regions	272	0.008
Total Minor Axis Length in All Regions	271	0.0077
Total Number of Connected Components in All Regions	322.5	0.0546
Total Perimeter in All Regions	281	0.0117
Total Solidity in All Regions	322	0.0537
ER%	627.5	0.0075
HER2/CEP17 ratio	215	0.0005
Area of Largest Region	360.5	0.1697
Convex Area of Largest Region	351.5	0.1328
Filled Area of Largest Region	364.5	0.1884
Major Axis Length of Largest Region	333	0.0767
Minor Axis Length of Largest Region	368	0.206
Compactness of Largest Region	350	0.1273
Eccentricity of Largest Region	401	0.4309
Euler Number of Largest Region	557.5	0.1439
Extent of Largest Region	488.5	0.6437
Perimeter of Largest Region	358	0.1588
Solidity of Largest Region	494	0.5879
PR%	614.5	0.0051
Convex Area of Significant Regions (Mean)	574	0.0243
Convex Area of Significant Regions (Std)	274	0.0217
Filled Area of Significant Regions (Mean)	417	0.9031
Filled Area of Significant Regions (Std)	322	0.1173
Area of Significant Regions (Mean)	571	0.0275
Area of Significant Regions (Std)	419.5	0.9333
Major Axis Length of Significant Regions (Mean)	297	0.0516
Major Axis Length of Significant Regions (Std)	414	0.8671
Minor Axis Length of Significant Regions (Mean)	423	0.9757
Minor Axis Length of Significant Regions (Std)	305	0.0681
Compactness of Significant Regions (Mean)	508	0.2121
Compactness of Significant Regions (Std)	300.5	0.0584
Eccentricity of Significant Regions (Mean)	334	0.1665
Eccentricity of Significant Regions (Std)	397	0.6701
Euler Number of Significant Regions (Mean)	315	0.0944
Euler Number of Significant Regions (Std)	397	0.6701
Extent of Significant Regions (Mean)	412	0.8432
Extent of Significant Regions (Std)	535.5	0.0958
Number of Significant Regions	311	0.1121
Perimeter of Significant Regions (Mean)	288	0.0373
Perimeter of Significant Regions (Std)	422	0.9636
Solidity of Significant Regions (Mean)	576	0.0226
Solidity of Significant Regions (Std)	410	0.8193
