# Supplementary material for: Morphological analysis of tumor microenvironment in HER2-positive breast cancer: predicting response to neoadjuvant chemotherapy on histopathological images
Source: Breast Cancer Res. 2025 Oct 21;27:182. doi: 10.1186/s13058-025-02139-x (PMC12542099; doi:10.1186/s13058-025-02139-x)
Supplement: Supplementary file 4 — Additional file 4: Spearman-test_RIS results. [file 13058_2025_2139_MOESM4_ESM.xlsx]

## Sheet: YALE_RESPONSE_sTILs
feature name	P_value	R value
ER%	0.0815631	0.190001
HER2/CEP17 ratio	0.133691	0.16498
Solidity of Significant Regions (Std)	0.158108	-0.158299
PR%	0.207391	0.138139
Minor Axis Length of Largest Region	0.2401	-0.129575
Area of Significant Regions (Std)	0.26708	-0.124769
Minor Axis Length of Significant Regions (Mean)	0.26708	-0.124769
Total Euler Number in All Regions	0.267973	0.122242
Euler Number of Largest Region	0.291538	0.116436
Eccentricity of Significant Regions (Mean)	0.304601	0.115481
Euler Number of Significant Regions (Std)	0.323269	-0.111138
Solidity of Largest Region	0.328518	0.107916
Perimeter of Significant Regions (Std)	0.338656	-0.107678
Extent of Significant Regions (Std)	0.360595	0.102911
Eccentricity of Significant Regions (Std)	0.368194	-0.101302
Total Solidity in All Regions	0.368769	0.0993104
Total Extent in All Regions	0.374731	0.098086
Total Number of Connected Components in All Regions	0.375249	0.0979802
Convex Area of Largest Region	0.39315	-0.0943761
Number of Significant Regions	0.412952	-0.090501
Filled Area of Significant Regions (Mean)	0.413966	-0.0920077
Area of Largest Region	0.445093	-0.0844341
Filled Area of Largest Region	0.445093	-0.0844341
Convex Area of Significant Regions (Mean)	0.453011	-0.0845429
Major Axis Length of Significant Regions (Std)	0.4837	-0.0789233
Perimeter of Largest Region	0.51766	-0.0715706
Total Eccentricity in All Regions	0.544984	0.0669721
Compactness of Largest Region	0.558722	-0.064703
Major Axis Length of Largest Region	0.561806	-0.0641974
Extent of Significant Regions (Mean)	0.568378	-0.0643164
Eccentricity of Largest Region	0.678551	0.0458829
Total Compactness in All Regions	0.711988	-0.0408773
Extent of Largest Region	0.717903	0.0400006
Compactness of Significant Regions (Mean)	0.728715	-0.0391307
Solidity of Significant Regions (Mean)	0.739472	-0.0375205
Total Major Axis Length in All Regions	0.744164	0.0361369
Filled Area of Significant Regions (Std)	0.744182	-0.0368177
Total Perimeter in All Regions	0.762911	-0.0334051
Total Area of All Regions	0.786964	0.0299291
Total Filled Area in All Regions	0.786964	0.0299291
Euler Number of Significant Regions (Mean)	0.835489	-0.0234352
PR	0.836242	0.022754
Minor Axis Length of Significant Regions (Std)	0.84153	-0.022563
Total Convex Area in All Regions	0.86703	0.0185446
Perimeter of Significant Regions (Mean)	0.903688	-0.0136566
Major Axis Length of Significant Regions (Mean)	0.917429	-0.0117007
Compactness of Significant Regions (Std)	0.917429	-0.0117007
Area of Significant Regions (Mean)	0.947665	0.00740824
Total Minor Axis Length in All Regions	0.961389	-0.0053623
ER	0.963013	0.00510539
Convex Area of Significant Regions (Std)	0.974975	0.00354049

## Sheet: YALE_RESPONSE_Stroma
feature name	P_value	R value
Total Area of All Regions	0.741343	0.0363278
Total Compactness in All Regions	0.497149	0.0746484
Total Convex Area in All Regions	0.875348	0.0172693
Total Eccentricity in All Regions	0.202421	0.139648
Total Euler Number in All Regions	0.13933	0.16168
Total Extent in All Regions	0.287579	0.11668
Total Filled Area in All Regions	0.79207	0.0290177
Total Major Axis Length in All Regions	0.119013	0.170374
Total Minor Axis Length in All Regions	0.163238	0.152601
Total Number of Connected Components in All Regions	0.236196	0.12986
Total Perimeter in All Regions	0.696066	0.0429874
Total Solidity in All Regions	0.245015	0.127468
ER	0.963013	0.00510539
ER%	0.0815631	0.190001
HER2/CEP17 ratio	0.133691	0.16498
Area of Largest Region	0.187068	-0.144485
Convex Area of Largest Region	0.275373	-0.119657
Filled Area of Largest Region	0.170979	-0.149875
Major Axis Length of Largest Region	0.416316	-0.0893097
Minor Axis Length of Largest Region	0.464877	-0.080332
Compactness of Largest Region	0.127128	-0.166774
Eccentricity of Largest Region	0.880848	-0.0165016
Euler Number of Largest Region	0.0649701	0.201096
Extent of Largest Region	0.897415	-0.0141936
Perimeter of Largest Region	0.129258	-0.165859
Solidity of Largest Region	0.722976	-0.0390122
PR	0.836242	0.022754
PR%	0.207391	0.138139
Convex Area of Significant Regions (Mean)	0.00567255	-0.299341
Convex Area of Significant Regions (Std)	0.571201	-0.0626648
Filled Area of Significant Regions (Mean)	0.234053	-0.131242
Filled Area of Significant Regions (Std)	0.489332	-0.07647
Area of Significant Regions (Mean)	0.235694	-0.130787
Area of Significant Regions (Std)	0.144745	-0.16049
Major Axis Length of Significant Regions (Mean)	0.309344	-0.112251
Major Axis Length of Significant Regions (Std)	0.469823	-0.0799317
Minor Axis Length of Significant Regions (Mean)	0.185595	-0.145842
Minor Axis Length of Significant Regions (Std)	0.302647	-0.113806
Compactness of Significant Regions (Mean)	0.0233789	-0.247221
Compactness of Significant Regions (Std)	0.298081	-0.114879
Eccentricity of Significant Regions (Mean)	0.193663	0.143235
Eccentricity of Significant Regions (Std)	0.441178	-0.0851595
Euler Number of Significant Regions (Mean)	0.375497	-0.0979296
Euler Number of Significant Regions (Std)	0.496787	-0.0751667
Extent of Significant Regions (Mean)	0.0544757	-0.210616
Extent of Significant Regions (Std)	0.132303	0.165563
Number of Significant Regions	0.471988	-0.0790617
Perimeter of Significant Regions (Mean)	0.377509	-0.0975195
Perimeter of Significant Regions (Std)	0.144307	-0.160663
Solidity of Significant Regions (Mean)	0.385728	-0.0958583
Solidity of Significant Regions (Std)	0.053686	-0.211293

## Sheet: IMPRESS_HER2_sTILs
feature name	P_value	R value
Total Area of All Regions	0.0679737	-0.237244
Total Compactness in All Regions	0.096675	-0.216461
Total Convex Area in All Regions	0.0667833	-0.238247
Total Eccentricity in All Regions	0.0358828	-0.271484
Total Euler Number in All Regions	0.0362513	-0.270967
Total Extent in All Regions	0.0479568	-0.256434
Total Filled Area in All Regions	0.0679737	-0.237244
Total Major Axis Length in All Regions	0.0610924	-0.243252
Total Minor Axis Length in All Regions	0.0871743	-0.222726
Total Number of Connected Components in All Regions	0.0496235	-0.254609
Total Perimeter in All Regions	0.0965132	-0.216564
Total Solidity in All Regions	0.0518962	-0.252201
ER	0.0843189	0.221
ER%	0.018056	0.299455
HER2/CEP17 ratio	0.00606648	-0.344771
Area of Largest Region	0.169504	-0.179689
Convex Area of Largest Region	0.20196	-0.167083
Filled Area of Largest Region	0.169504	-0.179689
Major Axis Length of Largest Region	0.343384	-0.124463
Minor Axis Length of Largest Region	0.103086	-0.212501
Compactness of Largest Region	0.121749	-0.201962
Eccentricity of Largest Region	0.234959	0.155667
Euler Number of Largest Region	0.334685	0.126707
Extent of Largest Region	0.909097	-0.0150562
Perimeter of Largest Region	0.142173	-0.191756
Solidity of Largest Region	0.655376	0.0588051
PR	0.029699	0.276332
PR%	0.0156741	0.30572
Convex Area of Significant Regions (Mean)	0.811684	0.03319
Convex Area of Significant Regions (Std)	0.0370115	-0.284581
Filled Area of Significant Regions (Mean)	0.986484	-0.00236051
Filled Area of Significant Regions (Std)	0.0424222	-0.277209
Area of Significant Regions (Mean)	0.0782756	0.241701
Area of Significant Regions (Std)	0.346167	0.130704
Major Axis Length of Significant Regions (Mean)	0.0463695	-0.272304
Major Axis Length of Significant Regions (Std)	0.692105	0.055138
Minor Axis Length of Significant Regions (Mean)	0.469124	0.100615
Minor Axis Length of Significant Regions (Std)	0.0322235	-0.291889
Compactness of Significant Regions (Mean)	0.128008	0.209715
Compactness of Significant Regions (Std)	0.0463195	-0.272364
Eccentricity of Significant Regions (Mean)	0.10502	-0.223019
Eccentricity of Significant Regions (Std)	0.579238	0.0771502
Euler Number of Significant Regions (Mean)	0.0331332	-0.290434
Euler Number of Significant Regions (Std)	0.0813414	0.239326
Extent of Significant Regions (Mean)	0.141704	0.202631
Extent of Significant Regions (Std)	0.454299	0.103983
Number of Significant Regions	0.00872903	0.335736
Perimeter of Significant Regions (Mean)	0.0551335	-0.262527
Perimeter of Significant Regions (Std)	0.828647	0.0301522
Solidity of Significant Regions (Mean)	0.0392073	0.281488
Solidity of Significant Regions (Std)	0.866821	-0.0233643

## Sheet: IMPRESS_HER2_Stroma
feature name	P_value	R value
Total Area of All Regions	0.0133832	-0.31257
Total Compactness in All Regions	0.00834248	-0.3322
Total Convex Area in All Regions	0.0121381	-0.316728
Total Eccentricity in All Regions	0.0290985	-0.277317
Total Euler Number in All Regions	0.145208	-0.187167
Total Extent in All Regions	0.0641879	-0.236527
Total Filled Area in All Regions	0.01217	-0.316617
Total Major Axis Length in All Regions	0.0075396	-0.336247
Total Minor Axis Length in All Regions	0.00431424	-0.35769
Total Number of Connected Components in All Regions	0.0592163	-0.240957
Total Perimeter in All Regions	0.0072085	-0.338027
Total Solidity in All Regions	0.0591327	-0.241034
ER	0.0843189	0.221
ER%	0.018056	0.299455
HER2/CEP17 ratio	0.00606648	-0.344771
Area of Largest Region	0.0867366	-0.219341
Convex Area of Largest Region	0.0719744	-0.230114
Filled Area of Largest Region	0.0938746	-0.214644
Major Axis Length of Largest Region	0.0534509	-0.246488
Minor Axis Length of Largest Region	0.102041	-0.209602
Compactness of Largest Region	0.0854866	-0.220194
Eccentricity of Largest Region	0.636084	-0.0612846
Euler Number of Largest Region	0.0731248	0.229215
Extent of Largest Region	0.743607	0.0423831
Perimeter of Largest Region	0.0885384	-0.218127
Solidity of Largest Region	0.67293	0.0546832
PR	0.029699	0.276332
PR%	0.0156741	0.30572
Convex Area of Significant Regions (Mean)	0.024291	0.290602
Convex Area of Significant Regions (Std)	0.0180146	-0.304477
Filled Area of Significant Regions (Mean)	0.722427	-0.046818
Filled Area of Significant Regions (Std)	0.0582304	-0.245913
Area of Significant Regions (Mean)	0.0195285	0.300793
Area of Significant Regions (Std)	0.660377	-0.0578956
Major Axis Length of Significant Regions (Mean)	0.0298268	-0.280693
Major Axis Length of Significant Regions (Std)	0.611004	-0.0670009
Minor Axis Length of Significant Regions (Mean)	0.690112	-0.0525421
Minor Axis Length of Significant Regions (Std)	0.0445224	-0.260363
Compactness of Significant Regions (Mean)	0.207746	0.164991
Compactness of Significant Regions (Std)	0.0330318	-0.275643
Eccentricity of Significant Regions (Mean)	0.339914	-0.125354
Eccentricity of Significant Regions (Std)	0.437209	-0.102186
Euler Number of Significant Regions (Mean)	0.0669946	-0.238068
Euler Number of Significant Regions (Std)	0.531931	-0.0822891
Extent of Significant Regions (Mean)	0.700121	-0.0507592
Extent of Significant Regions (Std)	0.0615703	0.242818
Number of Significant Regions	0.255537	0.146601
Perimeter of Significant Regions (Mean)	0.0226981	-0.293806
Perimeter of Significant Regions (Std)	0.730036	-0.0454831
Solidity of Significant Regions (Mean)	0.0127204	0.31988
Solidity of Significant Regions (Std)	0.565813	-0.0756171
